# Supplementary material for: High-Throughput Oxford Nanopore Sequencing Unveils Complex Viral Population in Kansas Wheat: Implications for Sustainable Virus Management
Source: Viruses. 2025 Jan 17;17(1):126. doi: 10.3390/v17010126 (PMC11768895; doi:10.3390/v17010126)
Supplement: Supplementary file 1 [file viruses-17-00126-s001.zip]

Archive with 1 entries (1 files):
- viruses-3412810-supplementary.pdf
